# Supplementary material for: Global Deletion of 11β-HSD1 Prevents Muscle Wasting Associated with Glucocorticoid Therapy in Polyarthritis
Source: Int J Mol Sci. 2021 Jul 22;22(15):7828. doi: 10.3390/ijms22157828 (PMC8346140; doi:10.3390/ijms22157828)
Supplement: Supplementary file 1 [file ijms-22-07828-s001.zip]

Archive with 1 entries (1 files):
- ijms-1245636-supplementary.pdf
